# Supplementary material for: Quadruple Hydrogen Bond-Containing A-AB-A Triblock Copolymers: Probing the Influence of Hydrogen Bonding in the Central Block
Source: Molecules. 2021 Aug 3;26(15):4705. doi: 10.3390/molecules26154705 (PMC8348091; doi:10.3390/molecules26154705)
Supplement: Supplementary file 1 [file molecules-26-04705-s001.zip]

Archive with 1 entries (1 files):
- molecules-1317812-supplementary.pdf
